# Supplementary material for: Efficacy of corticosteroids in patients with acute respiratory distress syndrome: a meta-analysis
Source: Ann Med. 2024 Aug 21;56(1):2381086. doi: 10.1080/07853890.2024.2381086 (PMC11340212; doi:10.1080/07853890.2024.2381086)
Supplement: Supplemental Material [file IANN_A_2381086_SM8470.zip]

Archive with 4 entries (3 files):
- suppl_data/
- suppl_data/Figure S1 and S2.docx
- suppl_data/Table S1.docx
- suppl_data/Table S2.docx
